# Supplementary material for: CYP2C9 Genotype vs. Metabolic Phenotype for Individual Drug Dosing—A Correlation Analysis Using Flurbiprofen as Probe Drug
Source: PLoS One. 2015 Mar 16;10(3):e0120403. doi: 10.1371/journal.pone.0120403 (PMC4361569; doi:10.1371/journal.pone.0120403)
Supplement: S1 Dataset — (XLSX) [file pone.0120403.s001.xlsx]

## Sheet: alle
Dataset S1
Subject Number	Genotype	MR[OHF]/[FLB ]	Sex	Age [years]	Smoker	Vegetarian	Contraceptive pill
1	*1/*1	1.70301	f	24	no	no	yes
2	*1/*2	1.14509	f	23	no	yes	yes
3	*1/*1	1.4245	f	24	no	no	yes
4	*1/*2	0.794072	f	27	no	no	yes
5	*1/*1	1.27753	f	22	no	no	yes
6	*1/*1	1.50622	m	22	no	no	no
7	*1/*3	0.7792	m	23	no	no	no
8	*1/*3	0.674359	m	28	no	no	no
9	*1/*2	1.32824	f	21	no	yes	no
10	*1/*1	1.3168	m	22	no	no	no
11	*1/*3	0.745843	m	25	no	no	no
12	*1/*1	1.26046	m	27	no	no	no
13	*1/*3	0.905983	f	23	no	no	yes
14	*1/*3	1.08696	f	28	yes	no	no
15	*1/*1	1.34804	m	23	yes	no	no
16	*1/*3	0.728477	m	23	no	no	no
17	*1/*1	0.702439	m	22	no	yes	no
18	*1/*2	0.705405	f	22	no	no	no
19	*1/*2	0.731959	f	28	no	no	yes
20	*1/*1	0.863469	f	23	no	no	no
21	*1/*2	1.26893	f	23	no	no	yes
22	*1/*2	1.15	f	22	no	yes	yes
23	*1/*3	1.37079	m	23	no	no	no
24	*1/*1	1.1982	f	24	no	no	yes
25	*1/*1	1.3617	f	31	no	no	no
26	*1/*1	1.32365	m	22	no	no	no
27	*1/*2	1.10112	f	24	no	no	no
28	*1/*3	0.534826	f	22	no	no	no
29	*1/*1	1.09311	m	23	no	no	no
30	*1/*1	0.990698	m	23	no	no	no
31	*1/*1	1.1988	m	23	no	no	no
32	*1/*1	1.12803	m	33	no	no	no
33	*1/*1	1.22268	f	22	yes	no	no
34	*1/*2	1.375	f	23	no	no	yes
35	*1/*1	1.17619	f	23	no	yes	no
36	*1/*1	0.935223	m	24	no	no	no
37	*1/*1	1.36659	f	22	no	no	yes
38	*1/*3	0.856767	f	27	no	no	no
39	*1/*3	1.6105	f	28	no	no	yes
40	*1/*3	1.25048	f	22	no	no	no
41	*1/*1	1.32335	m	24	yes	no	no
42	*1/*1	1.74455	f	23	no	no	no
43	*3/*3	0.0960396	f	21	no	no	no
44	*1/*1	1.38309	f	22	no	no	yes
45	*1/*2	1.02073	f	23	yes	no	no
46	*1/*1	1.36578	f	22	no	no	yes
47	*1/*1	1.30118	f	23	no	no	no
48	*2/*3	0.569106	m	22	no	no	no
49	*1/*1	1.11444	f	31	no	no	yes
50	*1/*2	1.29528	f	23	no	no	yes
51	*1/*2	0.95599	f	22	no	no	no
52	*1/*3	0.544304	f	23	no	no	yes
53	*1/*1	1.2122	f	26	no	no	yes
54	*1/*1	0.887097	f	22	no	no	yes
55	*1/*1	1.33977	f	24	no	yes	yes
56	*1/*1	1.20115	f	24	no	no	no
57	*1/*1	0.889774	f	22	no	no	yes
58	*1/*1	2.32222	f	24	no	no	yes
59	*1/*1	0.895522	f	24	no	no	yes
60	*1/*1	1.30973	f	22	no	no	yes
61	*1/*1	1.01653	f	24	no	no	no
62	*1/*2	0.761337	f	24	no	no	no
63	*1/*1	0.829268	f	22	yes	no	yes
64	*1/*1	1.38182	m	22	no	no	no
65	*1/*1	1.25791	m	22	no	no	no
66	*1/*1	1.43582	f	22	no	yes	no
67	*1/*1	1.56936	f	25	no	no	no
68	*1/*1	0.884298	f	22	no	no	yes
69	*1/*2	1.16667	f	21	no	no	yes
70	*1/*2	0.888658	m	23	no	no	no
71	*1/*1	1.14754	m	26	no	yes	no
72	*1/*1	1.88514	f	22	no	no	no
73	*1/*1	1.42885	f	23	no	no	no
74	*1/*1	1.73574	f	22	no	no	no
75	*1/*1	2.06432	m	21	no	no	no
76	*1/*1	1.85155	f	20	yes	yes	yes
77	*1/*2	1.51969	f	21	yes	no	no
78	*1/*1	1.41667	f	21	no	no	yes
79	*1/*1	1.68013	m	23	no	no	no
80	*2/*2	1.00304	m	21	no	no	no
81	*1/*3	0.965909	m	23	no	no	no
82	*1/*1	1.82633	f	21	no	no	yes
83	*1/*1	1.39412	f	22	no	no	yes
84	*1/*1	1.82906	f	28	no	no	no
85	*1/*1	1.74065	f	21	no	no	no
86	*1/*1	1.17133	f	23	no	no	yes
87	*1/*2	1.18543	m	27	no	no	no
88	*1/*1	1.09464	f	25	no	no	no
89	*1/*1	1.04698	m	24	yes	no	no
90	*1/*1	0.88024	f	24	no	no	yes
91	*1/*1	1.06042	f	22	no	yes	yes
92	*1/*1	1.625	f	21	no	no	yes
93	*1/*1	0.873333	f	25	no	no	yes
94	*1/*1	0.877698	f	23	no	no	yes
95	*1/*1	0.493308	f	23	no	no	no
96	*1/*1	0.819512	m	23	no	no	no
97	*1/*3	0.504575	f	22	no	no	no
98	*1/*1	0.991736	f	22	no	no	yes
99	*1/*3	0.661955	m	23	no	no	no
100	*1/*3	1.00725	m	23	yes	no	no
101	*1/*3	0.54086	f	24	no	no	yes
102	*1/*3	0.598997	f	23	no	no	yes
103	*1/*1	1.22741	f	22	no	no	yes
104	*1/*1	1.09642	f	20	no	no	yes
105	*1/*1	1	f	22	no	no	yes
106	*1/*1	1.72634	f	23	no	no	no
107	*1/*2	0.961538	f	34	yes	no	no
108	*1/*3	0.562238	f	25	no	no	no
109	*1/*1	0.979508	f	26	no	no	no
110	*1/*2	0.748858	m	22	no	no	no
111	*1/*1	1.04212	f	22	no	no	yes
112	*1/*3	0.598513	f	21	no	no	yes
113	*1/*2	0.885281	f	21	yes	no	yes
114	*1/*3	0.862264	f	23	no	no	no
115	*1/*3	0.831897	f	23	yes	yes	no
116	*1/*2	0.852381	f	24	yes	no	no
117	*1/*1	0.840782	f	23	no	no	no
118	*1/*3	0.659055	f	22	no	no	yes
119	*1/*1	0.874334	f	22	no	no	yes
120	*1/*1	0.927461	f	24	no	no	no
121	*1/*1	1.04294	f	22	no	no	no
122	*1/*3	0.358929	m	23	no	no	no
123	*1/*1	1.67213	f	22	no	no	yes
124	*1/*2	0.910233	f	22	no	no	no
125	*1/*2	0.909677	m	23	no	no	no
126	*1/*1	0.909091	f	23	no	no	no
127	*1/*1	1.87462	f	22	no	no	yes
128	*1/*2	1.16631	m	24	no	no	no
129	*1/*1	1.26316	m	22	no	no	no
130	*1/*2	0.992188	m	22	no	no	no
131	*1/*3	0.465138	m	22	no	no	no
132	*1/*2	0.952381	f	22	no	no	no
133	*1/*1	1.18191	f	22	no	no	yes
134	*1/*1	0.754386	m	22	no	no	no
135	*1/*1	1.51449	m	22	no	no	no
136	*1/*1	1.53591	f	23	no	no	no
137	*1/*1	1.5736	m	23	no	no	no
138	*1/*1	1.39437	f	24	no	no	no
139	*1/*1	0.917832	f	23	no	no	yes
140	*1/*1	1.41894	f	23	yes	no	no
141	*1/*1	1.36826	m	26	no	no	no
142	*1/*1	1.03272	m	26	no	no	no
143	*1/*1	1.4226	m	24	no	no	no
144	*1/*2	0.996503	f	23	no	no	yes
145	*1/*1	1.53731	m	23	no	no	no
146	*1/*1	1.32929	f	21	no	no	yes
147	*1/*1	1.5864	f	21	no	no	yes
148	*1/*1	1.26897	f	24	no	no	no
149	*1/*1	0.950276	m	23	no	no	no
150	*2/*3	0.402904	f	22	no	no	yes
151	*1/*2	0.934483	m	22	no	no	no
152	*1/*2	0.676907	m	22	no	no	no
153	*1/*1	1.3442	f	22	no	no	yes
154	*1/*2	1.05785	m	23	no	no	no
155	*1/*3	0.702065	m	25	no	no	no
156	*1/*1	0.8125	f	22	no	no	no
157	*1/*1	1.03906	m	25	no	no	no
158	*2/*2	0.466825	f	22	no	no	no
159	*1/*1	1.10496	m	27	yes	no	no
160	*1/*1	1.72093	f	31	no	no	yes
161	*2/*2	1.20573	f	23	no	no	yes
162	*1/*1	1.18534	m	24	no	no	no
163	*1/*3	0.440357	f	24	no	no	no
164	*1/*1	0.939227	f	22	no	no	yes
165	*1/*1	1.0339	f	22	no	no	yes
166	*1/*1	1.37712	f	23	no	no	yes
167	*1/*1	1.0671	f	27	no	no	yes
168	*1/*2	0.928287	f	22	no	no	no
169	*1/*2	1.61224	f	28	yes	no	no
170	*1/*1	0.775137	m	21	no	no	no
171	*1/*2	0.969163	m	23	no	no	no
172	*1/*1	1.01791	f	23	no	no	yes
173	*1/*1	0.995859	f	23	no	no	no
174	*1/*1	1.00621	f	24	no	no	no
175	*1/*1	0.989691	f	22	no	yes	no
176	*1/*1	1.41043	f	22	no	no	yes
177	*1/*2	0.720313	m	22	no	no	no
178	*1/*1	0.735849	m	23	no	no	no
179	*1/*1	1.13315	f	23	no	no	no
180	*1/*3	0.623431	f	22	no	no	no
181	*1/*2	0.887992	m	23	no	no	no
182	*1/*1	1.34821	m	23	no	no	no
183	*1/*1	0.981328	f	22	no	no	yes
184	*1/*1	0.440767	f	23	no	no	yes
185	*1/*2	0.87395	f	22	yes	no	yes
186	*1/*2	0.973054	m	22	no	no	no
187	*1/*2	1.0069	f	24	no	no	yes
188	*1/*1	1.20946	f	23	yes	no	no
189	*1/*1	0.989362	m	27	no	no	no
190	*2/*3	0.412981	f	22	no	no	no
191	*1/*1	1.16749	m	27	no	no	no
192	*1/*3	0.776	f	25	no	no	no
193	*1/*2	0.946154	f	23	no	no	yes
194	*1/*2	1.0557	f	23	no	no	yes
195	*1/*1	1.11976	m	26	yes	no	no
196	*1/*1	1.0458	f	23	no	no	no
197	*1/*1	0.404545	f	22	yes	no	no
198	*1/*1	0.855592	m	22	no	no	no
199	*1/*2	1.06349	f	28	no	no	yes
200	*1/*2	1.13596	m	24	yes	no	no
201	*1/*1	2.08824	f	22	no	no	yes
202	*1/*1	1.3432	m	22	no	no	no
203	*1/*1	1.06918	m	22	no	no	no
204	*1/*1	1.24895	f	22	no	no	yes
205	*2/*3	0.303723	m	27	no	no	no
206	*1/*1	1.31008	f	23	no	no	no
207	*1/*1	1.1405	f	22	no	no	yes
208	*1/*1	1.31522	f	27	no	no	no
209	*1/*2	0.863636	f	23	yes	no	yes
210	*1/*3	0.508969	m	22	no	no	no
211	*2/*3	0.432468	f	23	no	no	yes
212	*1/*1	1.66782	m	22	no	yes	no
213	*1/*3	0.576233	f	25	no	no	yes
214	*1/*3	0.587302	f	22	no	no	yes
215	*1/*2	0.886414	m	24	yes	no	no
216	*1/*3	0.65662	f	24	no	no	yes
217	*1/*1	1.21481	m	23	no	no	no
218	*1/*1	1.15164	m	24	yes	no	no
219	*1/*1	1.22388	f	26	no	no	no
220	*1/*1	1.17593	f	23	yes	no	yes
221	*1/*3	0.566912	f	26	yes	no	yes
222	*1/*1	1.11719	f	22	no	no	yes
223	*1/*1	1.3705	m	23	no	no	no
224	*1/*1	0.905363	m	24	yes	no	no
225	*1/*2	0.987013	m	22	yes	no	no
226	*1/*1	0.992	f	21	no	no	yes
227	*1/*3	0.640449	f	22	yes	no	no
228	*1/*1	0.82	m	25	yes	no	no
229	*1/*1	0.989305	f	25	no	no	no
230	*1/*1	0.849533	f	25	no	no	no
231	*1/*1	1.02915	f	24	no	no	yes
232	*1/*1	1.39066	f	25	no	no	no
233	*1/*1	1.36449	f	21	no	no	no
234	*1/*1	1.49658	f	20	no	no	yes
235	*1/*1	1.46094	f	28	yes	no	yes
236	*1/*1	1.15529	f	22	yes	no	yes
237	*1/*1	1.54011	f	20	no	no	no
238	*1/*1	1.62121	f	28	yes	no	no
239	*1/*2	1.21036	f	28	no	no	yes
240	*1/*1	0.866667	f	26	no	yes	yes
241	*1/*1	0.927565	f	21	no	no	no
242	*1/*1	1.10987	f	22	no	no	no
243	*1/*2	0.821683	f	22	no	no	yes
244	*1/*1	0.676505	f	22	no	no	yes
245	*1/*1	1.24441	f	21	no	no	yes
246	*1/*3	0.633774	f	22	no	no	no
247	*1/*1	1.165	f	23	no	no	yes
248	*1/*3	0.661667	f	22	no	no	yes
249	*1/*1	0.855263	m	25	no	no	no
250	*1/*3	0.703518	f	22	no	no	yes
251	*1/*2	1.09261	f	22	no	yes	yes
252	*1/*1	1.1063	f	23	no	no	yes
253	*1/*1	0.963415	f	22	no	no	yes
254	*1/*1	1.02937	f	22	no	no	yes
255	*1/*1	1.28435	f	23	no	no	yes
256	*1/*1	0.928972	f	24	no	no	yes
257	*1/*1	1.27692	f	31	no	no	yes
258	*1/*1	0.780761	m	22	yes	no	no
259	*1/*1	1.1411	f	23	no	yes	yes
260	*1/*2	0.925708	f	22	no	no	yes
261	*1/*1	0.763996	f	22	no	no	yes
262	*1/*1	0.93254	f	24	no	no	no
263	*1/*1	0.980456	f	24	no	no	yes
264	*1/*1	1.11392	f	22	no	no	no
265	*1/*1	1.06818	f	21	no	yes	no
266	*2/*2	0.79537	f	22	no	no	yes
267	*1/*1	0.738095	f	22	no	no	yes
268	*1/*2	0.899441	f	22	no	no	yes
269	*1/*1	1.15481	m	23	no	no	no
270	*1/*1	1.26425	f	22	no	no	yes
271	*1/*1	1.23661	f	23	yes	no	yes
272	*1/*3	0.598513	m	23	no	no	no
273	*1/*1	1.07087	f	22	no	no	no
274	*1/*1	0.857843	f	22	no	yes	no
275	*1/*1	0.990323	f	22	no	no	yes
276	*1/*1	0.751503	m	23	no	no	no
277	*1/*2	0.75	f	27	no	no	yes
278	*1/*2	1.21154	f	25	no	no	yes
279	*1/*1	0.849138	f	23	no	no	yes
280	*1/*1	0.956098	f	32	no	no	no
281	*1/*1	1.52415	f	28	no	no	yes
282	*1/*1	1.03889	f	27	no	no	yes
283	*2/*2	0.697575	f	21	no	no	yes
